# Supplementary material for: Effects of allyl isothiocyanate fumigation on medicinal plant root knot disease control, plant survival, and the soil bacterial community
Source: BMC Microbiol. 2023 Sep 30;23:278. doi: 10.1186/s12866-023-02992-w (PMC10542678; doi:10.1186/s12866-023-02992-w)
Supplement: Supplementary file 4 — Supplementary Material 4 [file 12866_2023_2992_MOESM4_ESM.xls]

## Sheet: Supplemental table S3
	Supplementary table S3: Relative abundances used for phenotypes predicted by the BugBase tool
	Phenotypes	Treatment	o__Ellin6513	o__Rhizobiales	o__[Pedosphaerales]	o__mle1-48	Caulobacteraceae	Chitinophagaceae	Comamonadaceae	Cytophagaceae	Ellin517	Gemmataceae	Hyphomonadaceae	Koribacteraceae	Methylophilaceae	Nitrosomonadaceae	Other	PAUC26f	Pirellulaceae	Piscirickettsiaceae	Pseudomonadaceae	Solibacteraceae	Sphingomonadaceae	Xanthomonadaceae	[Chthoniobacteraceae]
	Aerobic	AITC	0.0097638	0.0315779	0	0	0.0129125	0.0757976	0.0127755	0.0438537	0.0204348	0.0164844	0.010468	0.0132767	0.0137226	0.0135875	0.0787664	0.0264878	0.0668922	0.0114768	0.0139289	0.0107967	0.0275872	0.0249158	0.0173248
		CC	0	0.0311302	0.0126414	0.00931926	0	0.0917826	0.0133504	0.0496856	0.0146426	0	0.0147675	0	0.0235009	0.011151	0.105925	0.0245155	0.0271061	0	0	0.0095101	0.0260483	0.0243752	0.0115654
	Phenotypes	Treatment	o__Ellin6067	Bradyrhizobiaceae	Comamonadaceae	Coxiellaceae	Hyphomicrobiaceae	Other	Rhodospirillaceae
	Facultatively anaerobic	AITC	0.0031576	0.00516852	0.00665032	0.00226328	0.0201468	0.00153074	0.0214757
		CC	0.00368177	0.00585208	0.00335138	0.00269203	0.0156704	0.00151379	0.0179938
	Phenotypes	Treatment	o__Phycisphaerales	o__WD2101	o__[Fimbriimonadales]	o__agg27	o__iii1-15	Opitutaceae	Other	RB40	mb2424
	anaerobic	AITC	0.00654921	0.0212349	0.0117175	0	0.046558	0.017322	0.0161529	0	0.0173682
		CC	0.00605448	0.028884	0.0179553	0.0107311	0.0556028	0.0293416	0.0177295	0.00600011	0.0257596
	Phenotypes	Treatment	o__Ellin329	o__Ellin6513	o__IS-44	o__Rhizobiales	o__Solibacterales	o__WD2101	o__[Fimbriimonadales]	o__[Pedosphaerales]	o__agg27	o__envOPS12	o__iii1-15	o__mle1-48	Caulobacteraceae	Comamonadaceae	Ellin517	Gemmataceae	Hyphomicrobiaceae	Hyphomonadaceae	Koribacteraceae	Methylophilaceae	Microbacteriaceae	Nitrosomonadaceae	Nitrospiraceae	Opitutaceae	Other	Oxalobacteraceae	PAUC26f	Phyllobacteriaceae	Pirellulaceae	Piscirickettsiaceae	Pseudomonadaceae	Rhodospirillaceae	Sinobacteraceae	Solibacteraceae	Sphingomonadaceae	Xanthomonadaceae	[Chthoniobacteraceae]	mb2424
	Forms biofilms	AITC	0	0.0097638	0.00827993	0.0327125	0	0.0212349	0.0117175	0	0	0.02276	0.046558	0.00851161	0.0129125	0.0194258	0.0204348	0.0164844	0.0358234	0.010468	0.0132767	0.0222366	0.00877822	0.0135875	0.0185498	0.017322	0.0983407	0	0.0264878	0.00761293	0.0668922	0.0114768	0.0139289	0.0214757	0.0355257	0.0107967	0.0275872	0.0323208	0.0173248	0.0173682
		CC	0.00834974	0	0.0115299	0.0321701	0.00903051	0.028884	0.0179553	0.0126414	0.0107311	0.0107722	0.0556028	0.00931926	0.00738716	0.0167018	0.0146426	0	0.0256294	0.0147675	0	0.032944	0.0193437	0.011151	0.0115662	0.0293416	0.118552	0.00679883	0.0245155	0.00712887	0.0271061	0.00790449	0	0.0179938	0.024148	0.0095101	0.0260483	0.025069	0.0115654	0.0257596
	Phenotypes	Treatment	o__Ellin6067	o__IS-44	o__MND1	211ds20	Bradyrhizobiaceae	Comamonadaceae	Hyphomicrobiaceae	Methylophilaceae	Nitrosomonadaceae	Other	Oxalobacteraceae	Piscirickettsiaceae	Pseudomonadaceae	Sinobacteraceae	Xanthomonadaceae
	Stress tolerant	AITC	0	0.00827993	0.00467044	0.00473082	0.00516852	0.0194258	0.0201468	0.0222366	0.0135875	0.00902871	0.00377067	0.0114768	0.0139289	0.0355257	0.0323208
		CC	0.00368177	0.0115299	0.00413913	0.00464918	0.00585208	0.0167018	0.0156704	0.032944	0.011151	0.00867309	0.00679883	0.00790449	0	0.024148	0.025069
	Phenotypes	Treatment	o__Acidimicrobiales	o__Rhizobiales	o__Solirubrobacterales	o__[Fimbriimonadales]	211ds20	Bradyrhizobiaceae	Comamonadaceae	Hyphomicrobiaceae	Hyphomonadaceae	Microbacteriaceae	Other	Oxalobacteraceae	Phyllobacteriaceae	Pseudomonadaceae	Sinobacteraceae	Syntrophobacteraceae	Xanthomonadaceae
	Contains mobile elements	AITC	0.0060849	0.0327125	0.00395309	0.0117175	0.00473082	0.00516852	0.0127755	0.0358234	0.010468	0.00877822	0.00999899	0.00377067	0.00761293	0.0139289	0.0355257	0.00701164	0.0249158
		CC	0.00412378	0.0321701	0	0.0179553	0.00464918	0.00585208	0.0133504	0.0256294	0.0147675	0.0193437	0.0145101	0.00679883	0.00712887	0	0.024148	0.00771949	0.0243752
